# Supplementary material for: Psoas muscle area and paraspinal muscle fat in children and young adults with or without obesity and fatty liver
Source: PLoS One. 2021 Nov 17;16(11):e0259948. doi: 10.1371/journal.pone.0259948 (PMC8598034; doi:10.1371/journal.pone.0259948)
Supplement: S1 Data — (XLSX) [file pone.0259948.s001.xlsx]

## Sheet: Sheet1
Pt number	age	height	weight	BMI	liver fat	muscle fat	psoas muscle area	sex	BMI z-score	psoas z-score
1	9	1.3	24	14.2012	2	1.75	409	1	-1.41	-3.89
2	11	1.5	33	14.6667	3.1	2.55	353.5	2	-1.45	-3.62
3	9	1.32	26	14.9219	9.7	1.1	331.95	2	-0.76	-3.39
4	12	1.36	28	15.1384	3.5	2.15	210.3	2	-1.43	-4.24
5	15	1.63	42	15.8079	3	1.9	355.85	2	-1.95	-4.48
6	19	1.59	41	16.2177	2.3	2.75	398	2	-2.72	-4.64
7	7	1.14	22	16.9283	2.1	1.3	219.75	2	0.77	-3.69
8	12	1.44	36	17.3611	2.9	1.2	465.75	1	-0.19	-4.04
9	10	1.48	39	17.805	15	2.05	551.85	2	0.38	-2.77
10	21	1.53	42	17.9418	6.7	4.4	273.8	2	-1.58	-4.94
11	10	1	18	18	7	1.15	469.45	2	0.45	-3.05
12	16	1.82	60	18.1138	1.5	1.05	854	1	-1.06	-3.59
13	23	1.64	49	18.2183	3.6	2.8	471.25	1	-2.17	-4.22
14	7	1.28	30	18.3105	18.5	2.1	265.1	1	1.39	-4.3
15	8	1.27	30	18.6	13.1	3.3	521.3	1	1.26	-3.14
16	16	1.59	48	18.9866	5.8	3.4	535.7	2	-0.53	-4.31
17	16	1.67	53	19.0039	1.8	1.2	742.9	1	-0.62	-3.77
18	16	1.52	44	19.0443	3.1	2.7	420.6	2	-0.51	-4.58
19	17	1.57	47	19.0677	3	2.25	392.8	2	-0.69	-4.65
20	16	1.74	58	19.1571	18	1.15	1467.45	1	-0.55	-2.59
21	24	1.58	48	19.2277	4	2.5	679.7	1	-1.58	-3.88
22	9	1.44	40	19.2901	12	2.15	489.3	1	1.24	-3.53
23	11	1.44	40	19.2901	48	1.25	471.25	1	0.79	-3.92
24	13	1.7	56	19.3772	16.9	2.55	347.95	2	0.23	-4.03
25	12	1.54	47	19.8178	4.9	2	291.2	1	0.72	-4.55
26	7	1.26	32	20.1562	11	2.7	316.4	1	1.91	-4.01
27	13	1.47	44	20.3619	4.5	2.25	532.5	2	0.52	-3.5
28	11	1.36	38	20.545	13.2	2.15	568.3	1	1.13	-3.59
29	14	1.59	52	20.5688	2.6	1.15	356.2	1	0.5	-4.4
30	10	1.51	47	20.6131	22.1	1.4	720.6	1	1.35	-2.82
31	10	1.42	42	20.8292	32.6	3.15	437.1	1	1.4	-3.92
32	19	1.63	56	21.0772	2.4	1.85	550.95	1	0.53	-4.09
33	9	1.39	41	21.2204	34	4.65	369.3	1	1.68	-4.07
34	22	1.5	48	21.3333	19.6	1.45	477.95	2	-0.12	-4.45
35	24	1.7	62	21.4533	7	1.65	698.6	1	-0.56	-3.84
36	11	1.48	47	21.4573	23.1	4.65	517	1	1.34	-3.76
37	14	1.48	47	21.4573	2.4	1.65	640.35	1	0.75	-3.78
38	14	1.51	49	21.4903	2.6	1.9	335.45	1	0.76	-4.45
39	20	1.43	44	21.5169	4.3	2.2	585.8	1	-0.53	-4.03
40	16	1.59	55	21.7555	3.6	2.5	435.55	2	0.4	-4.55
41	17	1.66	60	21.7738	2.4	3.9	692.5	2	0.26	-3.93
42	18	1.74	66	21.7994	1.9	7.7	514.6	1	-0.04	-4.15
43	16	1.64	59	21.9363	11.4	1.75	815.55	1	0.46	-3.65
44	24	1.76	68	21.9525	6	3.45	647.05	1	-0.37	-3.93
45	11	1.49	49	22.0711	15.4	2.3	479.45	2	1.3	-3.22
46	10	1.52	51	22.0741	25.6	2.1	427.3	1	1.64	-3.96
47	13	1.59	56	22.151	3.9	1.1	795.4	1	1.11	-3.28
48	13	1.56	54	22.1893	34	2.55	291.5	1	1.12	-4.55
49	7	1.27	36	22.32	13.9	2.15	404.4	2	2.15	-2.84
50	12	1.48	49	22.3703	6	3.9	471.85	1	1.34	-4.02
51	11	1.37	42	22.3773	17.8	3	408.4	1	1.51	-4.13
52	14	1.63	60	22.5827	33.1	3.35	792	1	1.03	-3.45
53	16	1.6	58	22.6562	33	3.6	495.65	2	0.62	-4.41
54	19	1.51	52	22.806	13.2	3.7	319.3	2	0.36	-4.83
55	8	1.41	46	23.1377	20	3.15	531.4	1	2.06	-3.09
56	12	1.62	61	23.2434	30.5	2.05	683.7	1	1.49	-3.4
57	19	1.79	75	23.4075	4.7	2.6	945.85	1	0.28	-3.44
58	12	1.56	57	23.4221	44	2.55	608.3	1	1.52	-3.62
59	14	1.64	63	23.4236	20	3.25	703.2	2	1.2	-3.3
60	16	1.6	60	23.4375	28	4.05	524.35	2	0.8	-4.34
61	15	1.7	68	23.5294	15.6	1.2	903.7	1	1.06	-3.37
62	17	1.66	65	23.5883	45	1.75	1115.25	1	0.71	-3.16
63	12	1.44	49	23.6304	35.1	2.2	457.25	1	1.56	-4.06
64	20	1.58	59	23.634	27	4.25	361.85	2	0.5	-4.73
65	11	1.41	47	23.6407	46	3.35	609.8	1	1.72	-3.45
66	10	1.51	54	23.6832	5.9	2.45	672.7	1	1.88	-3
67	10	1.33	42	23.7436	28.7	1.3	559.75	1	1.89	-3.44
68	11	1.45	50	23.7812	25	3	577.15	1	1.74	-3.56
69	12	1.45	50	23.7812	53	3.25	513.6	1	1.58	-3.9
70	15	1.57	59	23.9361	28	1.95	663.85	1	1.15	-3.83
71	16	1.73	72	24.0569	2.5	1	1043.5	1	1.01	-3.28
72	15	1.59	61	24.1288	11.6	1.65	757.25	1	1.19	-3.65
73	10	1.45	51	24.2568	7.9	2.5	317.45	2	1.84	-3.58
74	11	1.45	51	24.2568	53	2.85	578.7	1	1.8	-3.56
75	12	1.57	60	24.3418	36	3.8	836	1	1.67	-2.95
76	10	1.46	52	24.3948	45.2	2.7	660.2	1	1.97	-3.05
77	13	1.51	56	24.5603	17	1.9	632.1	1	1.56	-3.69
78	10	1.52	58	25.1039	38	2.15	458.1	2	1.95	-3.09
79	18	1.76	78	25.1808	4	2.1	1151.9	1	0.92	-3.1
80	12	1.5	57	25.3333	38	3.35	455.1	1	1.8	-4.07
81	12	1.27	41	25.4201	16	2.85	237.9	1	1.81	-4.7
82	18	1.76	79	25.5036	35	1.6	1292.55	1	1	-2.87
83	13	1.58	64	25.6369	20	2.05	884.85	1	1.71	-3.05
84	10	1.5	58	25.7778	5	1.95	708.4	1	2.12	-2.86
85	19	1.57	64	25.9645	2	2.45	588.75	2	1.01	-4.18
86	11	1.48	57	26.0226	26.4	3.4	581.15	1	2.01	-3.55
87	13	1.58	65	26.0375	13.9	3.75	680	1	1.77	-3.57
88	13	1.61	68	26.2336	37.2	4.8	916.55	1	1.79	-2.97
89	22	1.71	77	26.3329	2	1.3	1227.25	1	0.89	-2.98
90	15	1.57	65	26.3702	16	2.35	690.7	1	1.58	-3.78
91	10	1.48	58	26.4792	34	4.05	489.25	1	2.18	-3.72
92	8	1.38	51	26.7801	28	3.8	614.7	1	2.44	-2.67
93	12	1.58	67	26.8386	18	2.7	574.75	1	1.97	-3.72
94	9	1.48	60	27.3923	28	3.15	411.3	1	2.39	-3.88
95	19	1.74	83	27.4145	14.1	4.65	554.85	1	1.24	-4.08
96	17	1.77	86	27.4506	31.2	3	1095.45	1	1.51	-3.2
97	12	1.56	67	27.5312	13.8	2	1184.85	1	2.04	-1.93
98	14	1.67	77	27.6095	10.7	3.25	939.75	1	1.85	-3.13
99	14	1.59	70	27.6888	29	1.8	676.65	1	1.86	-3.7
100	18	1.59	70	27.6888	2.4	3.85	467	2	1.34	-4.47
101	14	1.75	85	27.7551	32	1.45	1360.45	1	1.87	-2.21
102	11	1.54	66	27.8293	43	4.25	512.75	1	2.17	-3.78
103	11	1.48	61	27.8488	33	5.2	621.1	1	2.18	-3.41
104	16	1.64	75	27.8852	34.8	3.4	863.75	2	1.53	-3.52
105	17	1.58	70	28.0404	25	2.45	850	2	1.46	-3.56
106	16	1.67	80	28.6851	42	3.4	836.6	2	1.62	-3.59
107	10	1.59	73	28.8754	37.5	1.5	888.75	1	2.36	-2.16
108	14	1.6	74	28.9062	18	3.2	1197.7	1	2	-2.56
109	17	1.71	85	29.0688	24.4	1.8	1249.55	1	1.76	-2.94
110	13	1.6	75	29.2969	17	2.05	825.9	1	2.11	-3.2
111	11	1.33	52	29.3968	23.2	2.75	562.2	1	2.29	-3.61
112	11	1.57	73	29.6158	28.8	2.7	771.25	1	2.3	-2.91
113	18	1.72	88	29.7458	35	1	1252.3	1	1.76	-2.94
114	17	1.5	68	30.2222	19	2.1	339.1	2	1.7	-4.78
115	9	1.52	70	30.2978	40	2.2	759.05	1	2.55	-2.33
116	11	1.45	64	30.44	46.9	2.95	802.4	1	2.36	-2.8
117	23	1.7	89	30.7958	11.6	2.3	708.1	1	1.68	-3.83
118	14	1.72	92	31.0979	19.5	2.15	1152.8	1	2.19	-2.66
119	11	1.34	56	31.1873	34	1.8	448.35	1	2.4	-4
120	16	1.63	83	31.2394	16.8	1.9	835.95	2	1.88	-3.59
121	17	1.78	99	31.2461	19.6	1.3	655.9	1	2.04	-3.91
122	10	1.64	85	31.6032	32	2.95	944	1	2.5	-1.95
123	13	1.64	85	31.6032	41	4	650.1	1	2.29	-3.64
124	17	1.75	98	32	20.1	2.75	789.9	1	2.12	-3.7
125	15	1.6	82	32.0312	35.2	2.5	766.7	2	2.03	-3.44
126	13	1.6	83	32.4219	10.9	5.15	595.2	2	2.24	-3.33
127	16	1.73	98	32.7442	39	2.05	885.85	1	2.24	-3.54
128	17	1.79	111	34.6431	25	4.8	1176.55	1	2.37	-3.06
129	14	1.41	70	35.2095	36	1.6	813.7	1	2.46	-3.4
130	17	1.72	116	39.2104	36.4	2.25	1120.45	1	2.69	-3.15
131	6	1.47	85	39.3355	23	8.6	725.35	1	3.59	-1.19
132	16	1.69	116	40.6148	47.6	3.7	1325.95	1	2.74	-2.82
